# Supplementary material for: Epidemiology of Status Epilepticus in Kazakhstan: A 10-Year Population-Based Study
Source: J Clin Med. 2025 Dec 17;14(24):8911. doi: 10.3390/jcm14248911 (PMC12733524; doi:10.3390/jcm14248911)
Supplement: Supplementary file 1 [file jcm-14-08911-s001.zip]

Archive with 1 entries (1 files):
- jcm-4024632-supplementary.pdf
